# Supplementary material for: Genetic variation in histone modifications and gene expression identifies regulatory variants in the mammary gland of cattle
Source: BMC Genomics. 2022 Dec 8;23:815. doi: 10.1186/s12864-022-09002-9 (PMC9733386; doi:10.1186/s12864-022-09002-9)
Supplement: Supplementary file 1 — Additional file 1: Supplementary Table 1. Summary data for each ChIP-seq library. Information on the number of mapped reads, quality and number of peaks for each ChIP-seq dataset. [file 12864_2022_9002_MOESM1_ESM.xlsx]

## Sheet: Sheet1
Supplementary Table 1. Summary data for each ChIP-seq library. Information on the number of mapped reads, quality and number of peaks for each ChIP-seq dataset.
Animal	Histone Modification	Mapped Reads Filtered	Jenson Shannon Distance (JSD)	Synthetic JSD	Number of Peaks
112	H3K27ac	23835054	0.294827	0.433255	105205
20	H3K27ac	25386359	0.355676	0.483005	165374
151	H3K27ac	26874943	0.343599	0.487888	236182
41	H3K27ac	27095414	0.305922	0.436942	133974
1036	H3K27ac	31053367	0.294131	0.439635	232032
722	H3K27ac	35849355	0.326182	0.463313	193627
65	H3K27ac	36198575	0.366234	0.501324	222250
186	H3K27ac	36453215	0.383419	0.521967	244764
195	H3K27ac	38088945	0.361935	0.501566	254505
778	H3K27ac	38416956	0.327209	0.50302	232366
762	H3K27ac	42255846	0.309684	0.459862	292853
800	H3K27ac	43959949	0.328093	0.469633	246793
771	H3K27ac	45153509	0.309214	0.458718	272061
64	H3K27ac	47414026	0.358039	0.490702	193610
119	H3K27ac	48293561	0.318655	0.451842	222211
715	H3K27ac	48481637	0.368492	0.500572	232184
980	H3K27ac	48999052	0.306727	0.455058	318376
191	H3K27ac	49359785	0.304928	0.448005	178170
627	H3K27ac	50492483	0.307252	0.465788	294442
827	H3K27ac	50622792	0.355355	0.493798	321743
344	H3K27ac	50840337	0.305934	0.452242	291123
97	H3K27ac	51385343	0.339031	0.462299	169906
646	H3K27ac	53904020	0.360578	0.499005	258140
843	H3K27ac	54385497	0.359116	0.495851	382175
994	H3K27ac	56154178	0.355952	0.498513	289958
593	H3K27ac	57359044	0.40683	0.538044	291105
477	H3K27ac	58624363	0.351489	0.492316	370076
43	H3K27ac	61350559	0.367237	0.51387	264037
269	H3K27ac	61484606	0.316625	0.464408	374977
451	H3K27ac	63007750	0.336287	0.475223	399952
485	H3K27ac	63416445	0.346201	0.484791	335987
218	H3K27ac	65436758	0.351581	0.492513	367645
516	H3K27ac	68622755	0.287733	0.394649	226427
281	H3K27ac	73123716	0.311559	0.459408	416416
473	H3K27ac	85104564	0.364178	0.456619	531069
48	H3K27ac	117195677	0.355294	0.465424	739270
738	H3K27ac	153535844	0.360303	0.463539	939808
20	H3K4Me1	77154376	0.401052	0.526562	246439
22	H3K4Me1	48218060	0.364071	0.483353	290075
24	H3K4Me1	61359174	0.40231	0.522165	336773
35	H3K4Me1	48696328	0.293953	0.423609	357656
41	H3K4Me1	59090909	0.332167	0.465961	413612
42	H3K4Me1	48736894	0.361007	0.485985	237967
43	H3K4Me1	45424681	0.353164	0.49846	231543
48	H3K4Me1	70796013	0.34639	0.452175	325086
55	H3K4Me1	45931624	0.343597	0.499477	314089
64	H3K4Me1	61548534	0.339347	0.478369	353178
65	H3K4Me1	63130364	0.401302	0.533994	221981
69	H3K4Me1	53550485	0.335064	0.4814	326470
80	H3K4Me1	49630358	0.304339	0.478881	270323
93	H3K4Me1	47543078	0.405946	0.537404	266495
97	H3K4Me1	50912356	0.356711	0.477455	322433
106	H3K4Me1	52523368	0.329211	0.467703	249116
112	H3K4Me1	54206056	0.334815	0.474286	348854
119	H3K4Me1	79150952	0.359583	0.489879	261852
130	H3K4Me1	45523173	0.324019	0.481624	257667
131	H3K4Me1	37469673	0.386808	0.520801	211472
149	H3K4Me1	46697187	0.348131	0.486813	333451
151	H3K4Me1	47004149	0.383104	0.525151	219603
186	H3K4Me1	49574553	0.383209	0.524466	279891
191	H3K4Me1	54755603	0.320627	0.462974	391658
195	H3K4Me1	49424764	0.383477	0.520009	222013
196	H3K4Me1	41289763	0.338077	0.471629	292342
199	H3K4Me1	41328017	0.387921	0.514275	269881
217	H3K4Me1	66425318	0.35608	0.498393	368796
218	H3K4Me1	54574192	0.353832	0.491529	237391
219	H3K4Me1	51935836	0.349843	0.486172	275697
239	H3K4Me1	52162412	0.365543	0.502821	336117
241	H3K4Me1	37338459	0.362722	0.5016	231598
251	H3K4Me1	25256290	0.332167	0.4743	215180
269	H3K4Me1	57001268	0.362921	0.500231	284184
272	H3K4Me1	52822124	0.372999	0.512386	329417
276	H3K4Me1	58411066	0.398832	0.531749	278042
281	H3K4Me1	64942068	0.351212	0.488969	340121
325	H3K4Me1	62736477	0.361891	0.495774	295267
328	H3K4Me1	62777902	0.369004	0.501875	322390
344	H3K4Me1	67847900	0.338352	0.478431	239686
359	H3K4Me1	57776092	0.394542	0.528709	256905
384	H3K4Me1	62725491	0.373111	0.509505	367061
394	H3K4Me1	69402750	0.318135	0.416073	441469
398	H3K4Me1	69560528	0.381321	0.516949	345802
402	H3K4Me1	56532827	0.323896	0.461825	377558
421	H3K4Me1	67965826	0.335958	0.477158	297238
439	H3K4Me1	57336604	0.360488	0.493498	309401
451	H3K4Me1	68254718	0.374608	0.50719	368574
457	H3K4Me1	51266797	0.273384	0.424658	311668
468	H3K4Me1	68976034	0.369429	0.505121	294971
473	H3K4Me1	85476711	0.410313	0.494392	476002
477	H3K4Me1	66252578	0.382908	0.517589	342936
485	H3K4Me1	82012408	0.354524	0.492382	291539
496	H3K4Me1	53193727	0.363653	0.496943	318760
516	H3K4Me1	58554097	0.334618	0.436694	476799
566	H3K4Me1	81038690	0.290797	0.419621	501577
570	H3K4Me1	50098902	0.371461	0.507686	271494
593	H3K4Me1	56910714	0.371349	0.509267	283953
594	H3K4Me1	67635080	0.250333	0.399951	402260
598	H3K4Me1	53808666	0.36093	0.502723	238594
627	H3K4Me1	54379969	0.321973	0.476029	251442
636	H3K4Me1	58363953	0.344686	0.486314	322075
646	H3K4Me1	58446229	0.34461	0.485901	288128
681	H3K4Me1	49065698	0.351327	0.487049	287338
683	H3K4Me1	56166520	0.373873	0.509043	319680
692	H3K4Me1	47601196	0.320441	0.465606	257031
705	H3K4Me1	45101521	0.369889	0.498505	248362
706	H3K4Me1	50041165	0.367187	0.49763	292031
715	H3K4Me1	61161360	0.374357	0.508042	335971
722	H3K4Me1	64565736	0.386176	0.51686	338754
736	H3K4Me1	65277561	0.397604	0.529187	315798
737	H3K4Me1	64736922	0.345774	0.490999	327778
738	H3K4Me1	66273989	0.318997	0.421538	503122
761	H3K4Me1	66527078	0.356853	0.496228	258687
762	H3K4Me1	60676565	0.336371	0.481438	250379
763	H3K4Me1	51497585	0.368297	0.503919	263230
765	H3K4Me1	62422804	0.313774	0.472596	244406
771	H3K4Me1	55827492	0.334031	0.478145	236062
774	H3K4Me1	63041719	0.368119	0.507516	277262
777	H3K4Me1	66622226	0.375996	0.509342	282575
778	H3K4Me1	25998089	0.300673	0.477025	241036
783	H3K4Me1	76003718	0.391187	0.522481	310799
784	H3K4Me1	61629490	0.376794	0.50915	305783
785	H3K4Me1	63884911	0.377157	0.510525	331497
790	H3K4Me1	68116320	0.346871	0.439585	368294
800	H3K4Me1	61629479	0.37295	0.50631	219880
827	H3K4Me1	72742432	0.404192	0.533245	277034
843	H3K4Me1	62427521	0.363785	0.498465	341330
907	H3K4Me1	78504564	0.319975	0.469767	427401
967	H3K4Me1	64027977	0.362789	0.501879	370625
973	H3K4Me1	78467718	0.363389	0.501694	323891
974	H3K4Me1	72439403	0.337814	0.480788	477923
980	H3K4Me1	68805310	0.368162	0.505775	336967
994	H3K4Me1	89334157	0.368973	0.509901	271532
1036	H3K4Me1	66626902	0.361175	0.499897	367464
1037	H3K4Me1	63333031	0.324842	0.471903	434338
1122	H3K4Me1	72782807	0.357971	0.495899	386966
20	H3K4Me3	67346274	0.556199	0.650094	86736
22	H3K4Me3	49845713	0.525158	0.612358	62898
24	H3K4Me3	50065982	0.573742	0.658379	105234
35	H3K4Me3	80769107	0.391621	0.504012	152135
41	H3K4Me3	47854411	0.354843	0.480723	118042
42	H3K4Me3	51236054	0.581133	0.662285	46912
43	H3K4Me3	24401623	0.502615	0.603819	44271
48	H3K4Me3	60210917	0.363432	0.466721	168899
55	H3K4Me3	54179040	0.562159	0.66402	113381
64	H3K4Me3	69407222	0.450948	0.565389	208835
65	H3K4Me3	49362666	0.545315	0.642818	90725
69	H3K4Me3	69751873	0.507698	0.612041	87129
80	H3K4Me3	52592775	0.500503	0.616384	55917
93	H3K4Me3	76139631	0.545112	0.6475	129592
97	H3K4Me3	112364032	0.535402	0.626767	201804
106	H3K4Me3	55023232	0.495474	0.596881	79820
112	H3K4Me3	57060296	0.438483	0.553519	144709
119	H3K4Me3	49459060	0.427591	0.537454	128035
129	H3K4Me3	68134125	0.582292	0.672906	75155
130	H3K4Me3	50906182	0.493494	0.606703	92104
131	H3K4Me3	57416777	0.58393	0.676416	65325
133	H3K4Me3	59956975	0.41831	0.550297	105942
149	H3K4Me3	66680990	0.504634	0.609833	139879
151	H3K4Me3	46602137	0.487787	0.597306	123262
186	H3K4Me3	60811937	0.558183	0.65803	108946
191	H3K4Me3	45176273	0.404898	0.52392	101119
195	H3K4Me3	44393989	0.521313	0.62401	78442
196	H3K4Me3	29910815	0.480204	0.577857	52530
199	H3K4Me3	57700086	0.553726	0.647677	146472
217	H3K4Me3	65565126	0.448575	0.56459	78081
218	H3K4Me3	65889753	0.442938	0.559096	111281
219	H3K4Me3	58548091	0.501644	0.602115	60380
241	H3K4Me3	58734823	0.528059	0.630662	72209
251	H3K4Me3	64020133	0.52145	0.625855	69983
269	H3K4Me3	55724163	0.48312	0.590216	71404
272	H3K4Me3	64293463	0.549404	0.648529	97225
276	H3K4Me3	48566443	0.566176	0.65932	77680
281	H3K4Me3	70986851	0.547381	0.641535	79581
325	H3K4Me3	59809394	0.563817	0.653831	67396
328	H3K4Me3	62560915	0.585296	0.671279	61610
344	H3K4Me3	61062795	0.504979	0.606368	79804
359	H3K4Me3	58847957	0.595156	0.683867	75070
384	H3K4Me3	47090709	0.583679	0.67164	68231
394	H3K4Me3	64220703	0.456948	0.536787	58570
398	H3K4Me3	60339217	0.562534	0.655402	77800
402	H3K4Me3	57519102	0.444072	0.552706	69715
421	H3K4Me3	61622183	0.380825	0.509596	132600
439	H3K4Me3	56046831	0.484889	0.587191	104766
448	H3K4Me3	58653418	0.529438	0.624257	70432
451	H3K4Me3	69866041	0.453167	0.566239	229805
457	H3K4Me3	99203068	0.330463	0.464086	155958
468	H3K4Me3	65781388	0.475511	0.583647	70650
473	H3K4Me3	77364881	0.472932	0.549776	171178
477	H3K4Me3	51897050	0.451235	0.565908	134269
485	H3K4Me3	64257537	0.437248	0.552498	90032
496	H3K4Me3	70388046	0.56904	0.659165	64591
516	H3K4Me3	107065375	0.430601	0.52294	366613
566	H3K4Me3	45091024	0.386673	0.490284	38240
570	H3K4Me3	55422226	0.511835	0.609455	69148
592	H3K4Me3	53281212	0.476866	0.577157	53700
593	H3K4Me3	54814718	0.517575	0.622579	126020
598	H3K4Me3	60287935	0.608933	0.694906	55030
627	H3K4Me3	53488701	0.391422	0.527959	174655
636	H3K4Me3	44439184	0.352279	0.488667	147239
646	H3K4Me3	63899189	0.565205	0.658525	82108
681	H3K4Me3	61701970	0.519221	0.618567	136871
683	H3K4Me3	61496805	0.57299	0.664206	79818
692	H3K4Me3	54381265	0.535329	0.634889	78778
705	H3K4Me3	46945162	0.439515	0.55155	120038
706	H3K4Me3	56159916	0.564054	0.652338	67215
715	H3K4Me3	14041419	0.497931	0.587894	36535
722	H3K4Me3	18456279	0.493447	0.586942	47030
736	H3K4Me3	46784002	0.573005	0.661653	52796
737	H3K4Me3	64065181	0.498982	0.606713	104455
738	H3K4Me3	42890842	0.37623	0.468042	50300
761	H3K4Me3	94621359	0.574542	0.666299	79604
762	H3K4Me3	76496091	0.498761	0.608182	153917
763	H3K4Me3	64796863	0.479133	0.590957	241117
765	H3K4Me3	64854896	0.42359	0.552611	146415
771	H3K4Me3	68309120	0.490948	0.599848	137530
774	H3K4Me3	74838236	0.59633	0.683009	53544
777	H3K4Me3	74564941	0.58493	0.673032	65677
778	H3K4Me3	61764447	0.496449	0.626943	173229
783	H3K4Me3	43729429	0.532937	0.626358	53260
784	H3K4Me3	56949111	0.598093	0.681999	54760
785	H3K4Me3	49809856	0.556462	0.647475	59224
790	H3K4Me3	127806171	0.436829	0.523801	261259
800	H3K4Me3	56659402	0.537326	0.633396	68441
827	H3K4Me3	52352630	0.516213	0.616185	85353
843	H3K4Me3	51199529	0.461871	0.573788	186821
907	H3K4Me3	56829152	0.452673	0.567666	126363
967	H3K4Me3	74365195	0.574848	0.669509	124776
973	H3K4Me3	75094002	0.542594	0.639967	99194
974	H3K4Me3	56046667	0.54392	0.640898	114918
980	H3K4Me3	56421225	0.507156	0.610099	95572
994	H3K4Me3	64369571	0.466091	0.58134	165948
1036	H3K4Me3	72518988	0.54483	0.640999	104787
1037	H3K4Me3	68222434	0.506005	0.61286	147094
1122	H3K4Me3	76687403	0.563862	0.655892	103225
