# Supplementary material for: Genetic variation in histone modifications and gene expression identifies regulatory variants in the mammary gland of cattle
Source: BMC Genomics. 2022 Dec 8;23:815. doi: 10.1186/s12864-022-09002-9 (PMC9733386; doi:10.1186/s12864-022-09002-9)
Supplement: Supplementary file 5 — Additional file 5: Supplementary Table 8. Genes associating with the putative causal variants identified in this paper. [file 12864_2022_9002_MOESM5_ESM.xlsx]

## Sheet: AllGenes
Supplementary Table 8. Genes associating with the putative causal variants identified in this paper
AADAT
AARS
ABCA10
ABCA5
ABCA6
ABCA9
ABCB8
ABCF2
ABCG2
ABLIM1
ABO
ACAD10
ACADSB
ACBD6
ACER3
ACKR2
ACOT13
ACP1
ACSM1
ACSS1
ACTR1B
ACTR5
ACVR2B
ADAM17
ADARB1
ADD3
ADGRA2
ADGRA3
ADGRG1
AGPAT2
AIG1
AKAP5
AKR1C4
ALDH5A1
ALG1
ALKBH1
ALPL
ALS2CL
AMDHD1
AMFR
AMOTL1
ANAPC15
ANAPC16
ANG2
ANKH
ANKLE2
ANKRD10
ANKRD29
ANKRD42
ANXA5
ANXA8L1
AOC3
AOX1
APBB1
APCDD1
APEX1
APIP
APLP2
APMAP
APOA1
APOD
APOPT1
APRT
AQR
ARFGAP1
ARFIP1
ARHGAP28
ARHGAP30
ARHGAP35
ARHGAP8
ARHGEF10L
ARHGEF12
ARHGEF39
ARL16
ARSJ
ARSK
ASB8
ASCC1
ATF6
ATF6B
ATIC
ATL3
ATP10A
ATP1A1
ATP2B2
ATP2B4
ATP5MD
ATP5MG
ATP8B1
AZGP1
B2M
B3GNT6
B4GALNT3
BABAM1
BBS7
BCAS1
BCAS4
BCL2L15
BDH1
BLA-DQB
BOLA
BOLA-NC1
BORCS8
BPHL
BPIFA2C
BPTF
BSPRY
BTN1A1
BUB3
C10H14orf1
C11H2orf68
C11H9orf16
C14H8orf89
C17H22orf39
C1GALT1
C1H21orf2
C1H21orf58
C1QTNF9
C21H14orf28
C21H15orf40
C23H6orf62
C24H18orf21
C25H16orf45
C25H16orf89
C29H11orf80
C2H2orf72
C4A
C6H4orf36
C8G
CA6
CACFD1
CACNA1H
CAGE1
CAMK4
CAPN5
CAPN8
CAPS
CARM1
CAST
CATSPERD
CAVIN3
CBY1
CCDC137
CCDC149
CCDC152
CCDC159
CCDC17
CCDC170
CCDC184
CCDC194
CCDC25
CCDC28B
CCDC30
CCDC38
CCDC93
CCL14
CCL16
CCNDBP1
CCNL1
CCS
CCSAP
CCT6B
CCT8
CD151
CD38
CD44
CD46
CD7
CDC42BPG
CDIP1
CDK5RAP2
CDON
CDPF1
CEACAM19
CELSR1
CEP162
CEP68
CFAP46
CFH
CHD4
CHORDC1
CINP
CIST1
CITED4
CIZ1
CLCA3
CLDN8
CLN8
CLSTN3
CMBL
CMYA5
CNDP2
CNGA1
CNTN2
COL14A1
COQ2
CPLANE1
CPPED1
CPXM2
CRBN
CROCC
CRTAC1
CRTAP
CRYBA4
CRYBG1
CSF2RB
CSTB
CTC1
CTNND1
CTSB
CUL2
CXCL11
CXCL12
CYB5R2
CYBA
CYFIP2
CYP2D14
CYP2U1
CYP4B1
CYYR1
DAB2IP
DBI
DCTN6
DDO
DDOST
DDR1
DDR2
DDX18
DDX24
DDX55
DDX58
DECR1
DEPTOR
DEUP1
DHRS4
DHX32
DIS3L
DNAJC13
DNAJC6
DOC2G
DOPEY2
DPH3
DTNA
DUS1L
DUSP12
DUSP28
DUSP4
EAF1
ECHDC3
EDC3
EEF1A1
EEF2KMT
EFHD2
EFNA5
EHMT2
EIF2AK3
EIF3D
EIF4E2
ELAC2
ELOC
EML5
ENDOD1
ENDOG
ENOPH1
ENOSF1
ENTPD4
ENTR1
EPB41L3
EPHX1
EPHX2
EPS8L1
EPS8L2
ERAP1
ERAP2
ERCC6
ERGIC3
ERMARD
ETFB
EXTL1
F2R
F2RL1
FAM111B
FAM120B
FAM126A
FAM135A
FAM151B
FAM160A1
FAM184B
FAM207A
FAM20A
FAM213A
FAM229A
FAM229B
FAM83F
FAM89A
FARP2
FAS
FASTK
FAU
FBF1
FBLIM1
FBLN1
FBP1
FBP2
FBXL14
FBXO40
FBXW2
FBXW5
FBXW8
FCAMR
FCGR2A
FCGR2B
FCGRT
FCMR
FDXR
FGD4
FGR
FHDC1
FHOD3
FIZ1
FKBP15
FKBP1A
FLOT1
FLOT2
FOLR1
FTL
FUBP3
FUK
FYCO1
FZD1
G0S2
GADD45G
GALNT1
GALNT15
GANAB
GATD3A
GBGT1
GBP4
GBP5
GCNT4
GDF10
GDPD5
GFRA2
GGH
GGTA1
GHDC
GIMAP7
GINS1
GINS3
GLB1
GLRX5
GNAL
GNPDA1
GNPTG
GOLIM4
GORASP1
GP2
GPA33
GPANK1
GPATCH2
GPR160
GPR39
GPRC5B
GPRC5C
GRAMD2B
GRK4
GSDMB
GSN
GSTA4
GSTM2
GSTT1
GSTZ1
GTF2A2
GTF3A
GTPBP3
GTPBP4
GUCD1
GUCY1A1
GZMB
HACD4
HARS
HARS2
HCLS1
HEBP1
HEBP2
HES2
HGSNAT
HIST1H2AG
HIST1H2BB
HMGCR
HMGN4
HMOX2
HNRNPC
HPF1
HPN
HPSE
HS2ST1
HSDL2
HSPA12A
HSPA1A
HSPG2
HSTN
IAH1
IBTK
ICAM3
ICK
ICOSLG
IDI1
IDNK
IDUA
IFI27
IFI27L2
IFI35
IFT52
IGSF9B
IL10RB
IL20RB
IL33
IQCK
IRF5
IRF6
IRGQ
IRX6
ISG12(B)
ISM1
ITGA3
ITGAE
ITPK1
ITPRIPL1
ITPRIPL2
ITSN1
IVNS1ABP
JSP.1
KARS
KAT2B
KAT5
KBTBD11
KCNH2
KCNJ2
KCNK1
KCTD5
KDM5B
KHDRBS3
KIAA1324
KIF5B
KIR2DL5A
KLHDC7A
KLRD1
KLRK1
KNOP1
KRBA1
KYAT3
LAMA3
LAPTM4B
LARGE1
LARP4B
LARS
LBP
LCN2
LCOR
LCP2
LDLR
LFNG
LGALS4
LGI4
LIG3
LIMK2
LINGO4
LIPA
LITAF
LMAN1
LMBR1
LNPEP
LNX1
LOC100139881
LOC100139916
LOC100141258
LOC100296618
LOC100297097
LOC100300510
LOC100300896
LOC100335553
LOC100335608
LOC100847118
LOC100847861
LOC100848077
LOC100848610
LOC100848815
LOC100848875
LOC100848895
LOC101902029
LOC101903126
LOC101903205
LOC101903572
LOC101904103
LOC101904344
LOC101905343
LOC101910094
LOC104968820
LOC104968905
LOC104970913
LOC104972406
LOC104975684
LOC104975830
LOC107131209
LOC107132327
LOC107132949
LOC112441493
LOC112443130
LOC112443501
LOC112444619
LOC112444888
LOC112446725
LOC112448743
LOC404051
LOC504548
LOC504773
LOC505479
LOC508153
LOC508879
LOC509006
LOC509034
LOC510193
LOC511617
LOC511936
LOC512672
LOC512684
LOC512863
LOC512869
LOC513329
LOC513508
LOC513659
LOC514011
LOC515697
LOC515828
LOC518495
LOC518961
LOC520336
LOC521224
LOC522763
LOC527645
LOC530077
LOC530929
LOC531296
LOC531557
LOC540321
LOC615223
LOC615792
LOC616063
LOC616254
LOC616478
LOC616720
LOC616942
LOC617141
LOC618367
LOC618541
LOC618633
LOC618733
LOC618737
LOC781494
LOC781663
LOC781977
LOC783399
LOC783920
LOC785216
LOC785408
LOC785873
LOC786065
LOC786352
LOC786372
LOC786489
LOC786512
LOC786553
LOC786987
LOC787074
LOC788634
LOC789895
LOC790271
LONRF2
LPAR1
LPIN1
LRBA
LRCH3
LRP11
LRPAP1
LRRC2
LRRC20
LRRC61
LRRC8C
LSAMP
LSM6
LTA4H
LTBP3
LTF
LVRN
LY6E
LY96
LYNX1
LYPD5
LYRM9
LYST
LZTFL1
MAN1C1
MAP3K1
MAP3K8
MARC1
MARC2
MCC
MCCC1
MCM3AP
ME3
MED6
MEGF9
METTL6
MFF
MFGE8
MGC126945
MGC139164
MIC1
MIEF1
MIPEP
MKRN2
MKX
MMP25
MOCOS
MORN4
MPP7
MRNIP
MRPL12
MRPL18
MRPS25
MS4A8
MSTN
MTBP
MTMR9
MTUS1
MUC16
MUC20
MVB12B
MVK
MX1
MYLIP
MYO10
MYO19
MYO1D
MYO5B
MYO6
MYOF
MYSM1
N4BP1
NAALAD2
NADK2
NAGA
NANOS1
NAPB
NARFL
NAT14
NAV2
NAXE
NBEA
NCAPG
NCAPH
NCF4
NCKAP5
NCOA4
NDRG2
NDRG4
NDUFA10
NDUFV3
NECAP2
NEFH
NFATC3
NFIB
NFKBIL1
NFRKB
NHLRC1
NIPAL3
NISCH
NME1
NMRAL1
NOL12
NOP14
NOS1
NQO1
NSMAF
NSUN6
NT5C
NT5C3B
NT5DC3
NT5E
NUCB1
NUDT8
NUP98
OCIAD2
OCLN
ODF2
ODF2L
OGFRL1
OOEP
ORC6
OSBPL5
OXLD1
P2RX4
P2RX5
P2RY2
PACSIN2
PAEP
PAIP2B
PANX2
PAPSS1
PAPSS2
PARP11
PCDHB11
PCDHB8
PCDHGA2
PDHX
PDLIM5
PDZK1IP1
PER2
PFAS
PFDN5
PFKFB2
PFKM
PFN2
PGLS
PGLYRP1
PHF20L1
PHLPP1
PICALM
PIEZO1
PIGC
PIGM
PIGO
PIGS
PIGV
PIGW
PIGZ
PIK3C2B
PIK3R4
PISD
PLA2G16
PLA2R1
PLCE1
PLEKHA2
PLEKHA6
PLPPR2
PMP22
PMS1
PNLDC1
POGK
POLD1
POLDIP2
POLE3
POLR2D
POLR3A
POMK
PON3
POSTN
PPFIBP2
PPIE
PPM1K
PPP1R15A
PPP1R36
PPP6R2
PRELID3B
PRKAB1
PRKAG2
PRKAG3
PRKDC
PROK1
PROM1
PRR16
PSAP
PSMC1
PSMD1
PSMG4
PSPH
PTGDS
PTGR1
PTGS1
PTK2
PTMS
PTPRJ
PTPRM
PTPRT
PYGL
PYROXD1
QSOX1
RAB15
RAB17
RAB22A
RAB3D
RAB4A
RAD51D
RAPGEF5
RASGEF1C
RASSF2
RASSF6
RBPJ
RCN2
RDH13
REPIN1
REPS1
RFFL
RGL1
RHOB
RHOU
RHOV
RIC3
RIPK3
RMI2
RNASE1
RNASE10
RNASE4
RNASEH2C
RNF125
RNF135
RNF141
RNF150
RNF215
RNH1
RNPEP
RORC
RPGRIP1
RPL11
RPL7
RPP14
RPS23
RPS6KA5
RRP1B
RRP8
RTN3
RUNDC1
S100B
SACM1L
SARAF
SARDH
SBF1
SBSPON
SC5D
SCAPER
SCD5
SCFD2
SCNN1A
SCYL1
SDHAF4
SEC22A
SEC23B
SEC61A2
SELENOP
SEMA4C
SERINC1
SERPINB5
SERPINB6
SERPINB8
SETD6
SETX
SFRP1
SGSM2
SH3BP2
SH3BP4
SH3BP5
SH3YL1
SHISA3
SHROOM3
SIN3B
SIRPA
SIRT5
SKIL
SLC10A7
SLC12A2
SLC14A1
SLC16A5
SLC17A9
SLC1A2
SLC25A10
SLC27A6
SLC28A1
SLC29A3
SLC2A10
SLC2A9
SLC30A2
SLC31A1
SLC31A2
SLC35B4
SLC35E3
SLC35G1
SLC37A1
SLC39A11
SLC39A9
SLC40A1
SLC43A1
SLC46A1
SLC4A2
SLC5A1
SLC5A3
SLC6A16
SLC7A5
SLC8B1
SMARCD3
SMC3
SMCO4
SNAPC4
SNRNP48
SNRPF
SNTA1
SNX25
SNX30
SOCS6
SP100
SP140
SPATA20
SPATA3
SPATA7
SPECC1
SPESP1
SPG11
SPHAR
SPTAN1
SPTLC2
SPTY2D1OS
SQSTM1
SRP68
SRPRA
SS18L2
STARD7
STAT5B
STK24
STK3
STOM
STOX2
STRADB
STX3
STXBP6
STYK1
SULT1B1
SYK
SYNE3
SYNE4
SYS1
SYT17
TANC2
TAP2
TARBP1
TAT
TBC1D24
TCF19
TCIRG1
TCN2
TDP2
TECTB
TEDC1
TEKT3
TERF1
TEX12
TFB1M
TFF3
TGM2
THBD
THNSL2
THRB
THTPA
TIAL1
TIFA
TIGD7
TIMM17A
TIPARP
TJP2
TLR6
TM7SF2
TMC4
TMC6
TMCO4
TMED10
TMEM106C
TMEM109
TMEM131L
TMEM132A
TMEM132B
TMEM132E
TMEM14A
TMEM150A
TMEM154
TMEM176A
TMEM176B
TMEM177
TMEM205
TMEM229B
TMEM233
TMEM25
TMEM254
TMEM45B
TMEM69
TMEM71
TMEM97
TMPPE
TMPRSS2
TNFRSF11A
TNS3
TOM1
TOR1A
TRABD
TRAF3IP1
TRAF3IP3
TRAFD1
TRAPPC3
TRAPPC8
TRIM16
TRIM25
TRIM29
TRIM34
TRIM35
TRIM36
TRIM44
TRIM5
TRIM68
TRIM7
TRIT1
TRNT1
TRPC2
TSPAN15
TSPAN17
TSPAN9
TSSK3
TSTD1
TTC3
TTC39B
TTC9
TTL
TTYH3
TUB
TULP3
TXN2
TXNDC11
TYK2
UBAP2
UBB
UBD
UBE2L6
UBE2Q2
UEVLD
ULK4
UNG
UNKL
UROS
USP24
USP3
USP36
USP49
USP6NL
VAT1
VAV1
VILL
VIPR2
VLDLR
VNN2
VPS39
VRK3
WASHC1
WDR31
WRNIP1
WWC1
WWP2
XDH
XRCC2
XRCC5
YARS2
YBEY
ZAP70
ZBED3
ZBED6CL
ZBTB34
ZBTB8B
ZC3H8
ZDHHC7
ZFAND1
ZFP28
ZFP30
ZFYVE16
ZG16B
ZKSCAN4
ZKSCAN8
ZMPSTE24
ZNF177
ZNF226
ZNF227
ZNF233
ZNF235
ZNF311
ZNF33B
ZNF350
ZNF45
ZNF613
ZNF672
ZNF677
ZNF692
ZNF770
ZNF784
ZNF830
ZNHIT3
ZNRD1
ZSCAN12
